# Supplementary material for: Effects of Caffeine, Zinc, and Their Combined Treatments on the Growth, Yield, Mineral Elements, and Polyphenols of Solanum lycopersicum L
Source: Antioxidants (Basel). 2024 Sep 11;13(9):1100. doi: 10.3390/antiox13091100 (PMC11428628; doi:10.3390/antiox13091100)
Supplement: Supplementary file 1 [file antioxidants-13-01100-s001.zip]

Archive with 1 entries (1 files):
- antioxidants-3149735-supplementary.pdf
